# Supplementary material for: Head-Mounted Display for Clinical Evaluation of Neck Movement Validation with Meta Quest 2
Source: Sensors (Basel). 2023 Mar 13;23(6):3077. doi: 10.3390/s23063077 (PMC10056752; doi:10.3390/s23063077)
Supplement: Supplementary file 1 [file sensors-23-03077-s001.zip]

Archive with 1 entries (1 files):
- sensors-2227091-supplementary.xlsx
