# Supplementary material for: Head-Mounted Display for Clinical Evaluation of Neck Movement Validation with Meta Quest 2
Source: Sensors (Basel). 2023 Mar 13;23(6):3077. doi: 10.3390/s23063077 (PMC10056752; doi:10.3390/s23063077)
Supplement: Supplementary file 1 [file sensors-23-03077-s001.zip › sensors-2227091-supplementary.xlsx]

## Sheet: MAIN DATA
REP	pitchdown20VR	pitchdown20IMU	ERROR	pitchdown150VR	pitchdown150IMU	ERROR	pitchup20VR	pitchup20IMU	ERROR	pitchup150VR	pitchup150IMU	ERROR	yawleft45VR	yawleft45IMU	ERROR	yawleft150VR	yawleft150IMU	ERROR	yawright45VR	yawright45IMU	ERROR	yawright150VR	yawright150IMU	ERROR	leanleft15VR	leanleft15IMU	ERROR	leanleft150VR	leanleft150IMU	ERROR	leanright15VR	leanright15IMU	ERROR	leanright150VR	leanright150IMU	ERROR
1	19.3311	20.5234	1.19229	53.2508	53.6363	0.3855	-19.6317	-20.0948	0.46308	-46.7732	-47.4731	0.69985	-45.1194	-45.1372	0.01781	-84.3557	-83.1646	1.19104	44.7231	45.3403	0.6172	73.597	73.8406	0.2436	17.5579	17.422	0.1359	34.4279	34.9149	0.48699	-15.5297	-15.4627	0.06697	-37.1673	-36.9269	0.24036
2	20.8441	21.9067	1.06261	52.1997	51.9753	0.22438	-18.8525	-19.2294	0.37693	-46.3718	-46.677	0.30518	-46.0343	-46.1812	0.14692	-84.5398	-83.5636	0.97612	44.9337	45.9236	0.9899	74.723	74.738	0.01501	15.9039	15.6477	0.2562	35.5626	36.1856	0.623	-15.191	-14.5732	0.61774	-39.1247	-39.5016	0.37696
3	20.2092	20.8065	0.59738	52.8583	53.1653	0.307	-20.0418	-19.505	0.53681	-46.8128	-47.1497	0.33691	-45.2118	-44.761	0.45084	-85.7354	-84.0806	1.65477	44.8977	46.0348	1.13707	74.1614	73.499	0.6624	17.4061	17.0235	0.38258	34.077	34.4128	0.33576	-15.0479	-14.5713	0.47659	-36.3794	-36.7026	0.3232
4	19.38	20.0815	0.70148	40.2975	40.9263	0.62883	-20.7216	-20.6841	0.0375	-31.7221	-32.0304	0.30826	-45.1442	-44.7037	0.44051	-77.7462	-77.0465	0.69969	44.4241	44.5388	0.11466	74.3617	74.7366	0.37487	17.1455	17.3813	0.23586	28.7626	27.9748	0.78773	-15.1055	-15.8037	0.69823	-25.607	-26.2147	0.60773
5	20.2998	20.6487	0.34891	39.5857	39.9005	0.31489	-21.2339	-21.4842	0.25032	-32.3217	-32.3703	0.04861	-44.4872	-44.429	0.05825	-78.2918	-78.2444	0.04745	44.1978	44.9468	0.74908	75.2154	75.2369	0.02144	14.551	14.182	0.36904	27.021	27.0133	0.00772	-13.9157	-13.6863	0.22941	-23.6569	-24.4422	0.78534
6	18.6725	19.1544	0.48186	40.5287	40.7844	0.25571	-21.0461	-21.4156	0.36952	-31.9572	-32.0696	0.1124	-44.4252	-44.6431	0.21787	-79.0684	-78.6356	0.43283	46.1403	47.0654	0.92511	75.2458	74.5853	0.66058	16.9406	16.3827	0.55791	25.9892	26.4028	0.41356	-12.2525	-12.5815	0.32907	-28.9992	-28.7143	0.28487
7	18.2803	18.9875	0.7072	46.7178	46.7997	0.08193	-21.8103	-22.7251	0.91479	-50.1229	-51.4475	1.32459	-45.5836	-45.6712	0.08761	-61.3432	-60.9805	0.36273	46.1319	45.948	0.1839	48.8436	48.758	0.08563	12.7106	12.7221	0.01142	21.8905	21.346	0.54447	-20.4596	-20.3137	0.14593	-29.7701	-30.3503	0.58016
8	19.456	20.4733	1.01723	46.4507	45.3069	1.14381	-21.2548	-21.4997	0.24491	-50.0045	-50.3066	0.30206	-45.2773	-44.4893	0.788	-61.1605	-61.5763	0.4158	45.625	45.8797	0.2547	48.7112	48.4618	0.24931	15.0504	14.9147	0.13563	19.9346	20.5107	0.57606	-16.3313	-16.6593	0.32804	-29.0282	-29.1265	0.09834
9	18.5856	18.8637	0.27812	46.6009	46.8025	0.20158	-20.1155	-20.8784	0.76287	-50.7603	-51.334	0.57377	-44.206	-43.3431	0.86299	-61.6396	-61.5931	0.04647	44.6641	45.4726	0.8085	49.0288	48.6021	0.42678	15.4582	15.1721	0.28618	22.0794	22.2712	0.1918	-13.0881	-13.0703	0.01782	-28.6641	-28.7291	0.06501
10	18.6698	19.2666	0.59686	47.7956	48.5765	0.78089	-20.5872	-21.3466	0.75943	-39.4999	-39.7335	0.2336	-45.7303	-45.7235	0.00678	-64.6117	-64.1419	0.46977	44.5061	44.339	0.16707	64.4508	64.265	0.18584	16.4008	16.5691	0.16825	34.2649	34.6601	0.39519	-14.979	-14.7949	0.18416	-29.5032	-29.5486	0.0454
11	18.5479	19.148	0.60008	47.5127	48.074	0.5613	-20.9092	-21.7672	0.85801	-39.001	-39.5579	0.55687	-45.8679	-45.4636	0.40432	-64.9146	-63.9528	0.96178	44.2979	44.6127	0.31479	64.6769	65.0201	0.34326	14.986	14.4693	0.51668	32.4538	32.0468	0.40701	-16.3402	-16.4056	0.06546	-30.5963	-29.4509	1.14541
12	19.2101	19.4369	0.22686	47.9889	48.7705	0.78157	-20.5846	-20.6051	0.02047	-39.795	-39.5376	0.25735	-45.0198	-44.2816	0.73819	-64.1345	-63.0555	1.07897	44.8779	44.7822	0.09574	64.8202	65.2363	0.41616	12.9667	13.4688	0.50208	32.6144	32.18	0.4344	-17.5212	-17.4623	0.05896	-28.9043	-29.3295	0.42515
13	19.8287	20.5352	0.70643	52.69	52.8765	0.18651	-19.7081	-20.2837	0.5756	-43.2965	-43.8615	0.56505	-44.5927	-44.649	0.05623	-79.9992	-79.3157	0.68347	44.4959	44.5544	0.05853	69.0788	68.8186	0.26023	18.0433	17.8157	0.22758	32.14	31.7993	0.34069	-13.5341	-12.9104	0.62362	-31.2906	-30.6733	0.61721
14	20.152	20.4212	0.26912	52.0387	52.0836	0.04491	-19.6856	-19.6774	0.00818	-42.4744	-42.6046	0.13017	-45.0959	-45.3271	0.23121	-79.5318	-79.2292	0.30265	44.8289	44.3355	0.49338	68.9397	68.2187	0.72098	16.3974	16.1069	0.29052	34.3211	33.9863	0.33482	-16.374	-16.166	0.20794	-33.393	-33.2642	0.1288
15	21.0038	21.4027	0.39887	52.8588	52.8008	0.05794	-19.8361	-20.5556	0.71957	-42.3498	-41.9435	0.40626	-44.4546	-44.6607	0.20611	-79.8175	-80.0739	0.25642	45.3975	45.2374	0.16013	70.0369	68.8183	1.21857	14.2274	13.8885	0.33895	33.1024	32.528	0.57438	-16.6697	-16.1701	0.49968	-32.9706	-33.1826	0.21196
16	19.3888	20.8052	1.41644	51.6303	52.2415	0.61125	-19.9331	-20.7351	0.80201	-43.5925	-43.8749	0.28239	-44.8439	-44.6406	0.20336	-79.3083	-79.1649	0.14337	45.0522	44.5688	0.48339	72.9194	73.1054	0.18602	18.3214	18.5854	0.26402	36.6802	36.6112	0.06895	-16.4556	-16.5682	0.11257	-37.6036	-37.1777	0.42594
17	19.91	20.3362	0.42617	51.67	52.2996	0.62955	-20.1547	-20.5971	0.44242	-43.0388	-42.8942	0.14457	-45.9679	-45.6278	0.34013	-78.5592	-77.2777	1.28143	43.9919	43.7929	0.19896	73.5181	73.8831	0.36501	13.8956	14.2634	0.36784	37.1196	38.4504	1.33074	-14.9756	-14.7752	0.20042	-38.3898	-37.8181	0.57169
18	20.075	21.1742	1.09917	51.7815	52.858	1.07652	-20.0441	-20.4261	0.38204	-42.9617	-43.0301	0.06845	-45.7072	-45.2937	0.41347	-79.1844	-77.5744	1.61002	45.2128	44.6263	0.58653	74.3213	74.5182	0.1969	17.0172	16.4986	0.51861	38.3079	38.7185	0.41056	-15.3615	-15.4092	0.04767	-38.7407	-38.0801	0.66061
19	19.2746	19.1099	0.16472	55.8056	57.0857	1.28002	-21.5838	-21.3661	0.21764	-43.8404	-43.329	0.51142	-44.7496	-44.4829	0.2667	-58.508	-58.2233	0.28475	43.5805	43.8272	0.24671	59.5473	59.5658	0.01848	19.0694	19.1634	0.09394	34.7665	34.8929	0.12642	-15.8618	-15.6015	0.26025	-30.3318	-31.0675	0.73565
20	18.5046	18.0047	0.49991	55.0491	56.3718	1.32275	-21.361	-21.7404	0.37948	-42.7691	-41.6671	1.10196	-44.6154	-44.3499	0.26546	-58.8152	-58.2171	0.59812	45.3943	45.2256	0.16866	59.3676	58.6752	0.6923	18.1986	18.1973	0.00123	34.6646	34.7386	0.07406	-17.1442	-16.8908	0.25342	-29.8702	-29.2105	0.65967
21	18.8425	18.1666	0.67586	55.5201	56.2062	0.68612	-21.285	-20.9283	0.35665	-43.7507	-42.9012	0.8495	-44.4263	-44.8353	0.40896	-59.1746	-59.002	0.17253	45.168	44.6673	0.50071	58.596	56.8692	1.72676	16.4666	16.1425	0.3241	37.3015	36.802	0.49957	-18.068	-17.8397	0.22826	-28.723	-29.2396	0.51656
22	18.8436	18.2798	0.5638	54.319	55.0996	0.78058	-19.9357	-19.5465	0.38923	-48.6713	-48.8295	0.15815	-44.8059	-44.3127	0.4932	-64.0882	-62.8585	1.2297	45.448	45.0546	0.39339	61.8222	60.6989	1.12332	21.2179	20.6248	0.59312	32.6459	33.538	0.89218	-17.9232	-17.3633	0.55992	-26.8773	-27.3663	0.48897
23	18.5393	17.7881	0.75117	53.9806	54.7786	0.79802	-20.9378	-20.175	0.76277	-48.2375	-48.3685	0.13103	-44.992	-43.9916	1.00037	-64.555	-63.6755	0.87953	44.1544	43.9597	0.19468	63.1757	62.727	0.44879	16.2123	14.5967	1.61558	36.7933	36.3433	0.44996	-16.7558	-15.4953	1.26054	-25.5465	-26.0627	0.51615
24	19.2394	18.1012	1.1382	53.4918	54.0449	0.55309	-20.8293	-19.4913	1.33804	-48.5754	-48.2431	0.33231	-45.3011	-44.3894	0.91172	-64.4853	-63.6233	0.86208	45.2738	45.3369	0.06308	61.8573	61.4482	0.40912	14.5773	13	1.57736	36.2717	36.5034	0.23165	-16.0576	-15.8453	0.21226	-25.7235	-25.9876	0.26407
25	18.7683	18.3124	0.45589	46.2157	46.6809	0.46526	-20.7029	-21.5152	0.81227	-46.6885	-45.9775	0.71105	-44.5545	-44.7019	0.14741	-66.622	-66.0491	0.57294	45.2408	45.7183	0.47752	62.08	61.1692	0.91081	18.5713	18.8524	0.28104	30.7795	30.4273	0.35225	-16.7146	-16.778	0.06335	-30.1785	-30.3324	0.1539
26	18.4408	17.7078	0.73303	46.8953	47.1057	0.21038	-20.6811	-21.4603	0.7792	-45.1972	-44.4977	0.69949	-45.1529	-45.1731	0.0202	-66.8099	-66.3627	0.4472	44.6011	45.7899	1.18883	61.4654	60.2284	1.23703	14.8769	14.8191	0.05781	30.5211	30.1886	0.33251	-17.6853	-17.4522	0.23304	-30.0505	-30.2392	0.18874
27	18.5594	18.312	0.24744	46.8762	47.0816	0.20545	-21.109	-21.2668	0.15782	-45.7527	-45.0955	0.6572	-44.9279	-44.3555	0.5724	-66.8666	-66.8199	0.04666	45.5497	46.2481	0.69835	61.864	61.3043	0.55964	13.1516	13.203	0.05135	30.7485	29.4958	1.25273	-18.0149	-17.3067	0.70817	-31.1998	-31.5666	0.36673
28	19.0413	19.7927	0.75142	57.2685	58.144	0.87545	-20.5996	-20.3463	0.25335	-37.4179	-37.2386	0.17933	-45.3357	-45.4111	0.07541	-61.3081	-60.6966	0.61156	44.5561	44.3616	0.19454	55.4411	55.0198	0.42125	17.7801	16.8337	0.94636	34.7831	32.9609	1.82216	-17.0214	-17.1209	0.09943	-35.7624	-35.7785	0.01605
29	18.8325	18.4337	0.39884	57.118	58.0107	0.89268	-21.3812	-20.4618	0.91946	-36.4701	-36.207	0.26309	-44.3604	-44.5299	0.1695	-62.3004	-61.117	1.18346	44.6835	45.0939	0.41041	55.8237	55.3195	0.50416	15.9506	14.9241	1.02648	33.5076	32.1005	1.40712	-14.6138	-14.7167	0.10287	-33.4145	-33.8225	0.40796
30	19.3285	19.4716	0.14305	57.2858	57.5798	0.29407	-19.9448	-19.6457	0.29904	-36.8948	-36.5566	0.33815	-45.2309	-44.9272	0.30363	-61.7105	-60.0026	1.70787	44.3793	44.9411	0.56178	56.1433	56.6158	0.47243	18.2243	16.4844	1.73997	34.9566	33.8959	1.06069	-16.9515	-17.1654	0.21387	-32.5672	-32.9885	0.42137
31	19.1713	20.3489	1.1777	41.0456	41.8102	0.76461	-19.9572	-20.2597	0.30254	-35.2834	-35.5374	0.25403	-45.7661	-45.5071	0.25897	-56.5286	-56.4006	0.12793	43.786	42.875	0.91095	44.4096	43.7255	0.68403	19.0209	19.4797	0.45881	27.3949	27.0644	0.33055	-16.5057	-16.8215	0.31578	-22.8441	-23.5391	0.695
32	19.7764	20.0868	0.31032	41.5853	41.8931	0.3078	-20.5158	-20.8852	0.36938	-35.0187	-35.4556	0.43687	-44.1344	-43.9887	0.14569	-57.1393	-57.8475	0.70815	44.0828	43.6808	0.40204	44.1178	44.5082	0.39038	14.8581	14.9593	0.1012	27.6485	26.7891	0.85943	-15.2918	-15.3885	0.0967	-22.2969	-21.8899	0.40699
33	19.3753	19.6981	0.32278	41.2405	41.6825	0.442	-19.6144	-19.687	0.0726	-34.6177	-34.6258	0.00808	-44.8276	-44.3321	0.49552	-55.8802	-55.3886	0.49164	43.956	44.3733	0.41728	44.0737	44.5583	0.48467	15.3373	14.9148	0.42245	29.5476	29.8946	0.34696	-17.5563	-18.1051	0.54879	-25.1709	-25.2149	0.04396
34	19.1554	19.3713	0.21596	46.3283	46.735	0.40672	-21.2274	-20.3985	0.82891	-33.4101	-34.1458	0.73567	-44.7091	-44.3764	0.33275	-55.2676	-55.103	0.16456	45.0922	44.6939	0.39833	53.8416	53.2469	0.59472	16.5549	16.1186	0.43624	31.6794	31.9472	0.26775	-17.0987	-16.9809	0.11779	-25.649	-24.4414	1.20763
35	19.2874	19.2414	0.046	46.5506	46.8523	0.30177	-21.195	-20.7426	0.45245	-33.3838	-33.3146	0.06919	-45.0106	-45.489	0.47833	-54.3496	-53.4877	0.86194	44.0796	43.435	0.64463	53.2833	53.5811	0.29784	15.3823	14.4799	0.90243	31.4703	31.6018	0.13154	-17.3335	-16.211	1.12251	-24.4051	-24.2615	0.1436
36	19.2116	19.4874	0.27579	46.5521	47.207	0.65484	-21.1719	-20.5651	0.6068	-32.7752	-32.5371	0.23806	-43.9399	-42.2254	1.71452	-54.7338	-53.9864	0.74739	44.6834	44.865	0.18157	53.4209	53.1608	0.26009	16.1191	14.9926	1.12645	31.2894	30.6392	0.65019	-13.2723	-12.9972	0.27508	-24.9906	-25.0411	0.0505
	19.2788	19.5468		49.3774	49.8402		-20.5607	-20.6665		-41.4336	-41.4562		-44.9892	-44.7335		-67.5857	-66.987		44.7808	44.893		61.8606	61.5768		16.293	15.9528		31.8755	31.7177		-16.0834	-15.9295		-30.1497	-30.2023
	0.671819	1.09251		5.26923	5.41134		0.689942	0.785157		5.91906	5.95747		0.535917	0.730609		9.93636	9.80152		0.619468	0.864879		9.79876	9.83007		1.89584	1.94374		4.45846	4.52253		1.65415	1.6482		4.71472	4.63058
			MEAN
MAE			0.583304			0.542102			0.495058			0.398081			0.381426			0.675355			0.455336			0.496345			0.481144			0.537543			0.321731			0.413268	0.481724	0.0967664
MAPE			2.96894			1.07817			2.39202			0.93914			0.861791			1.01098			1.01068			0.834618			3.11435			1.72209			2.04886			1.42016	1.61682	0.829782
r			0.851			0.997			0.7			0.996			0.789			0.998			0.78			0.998			0.957			0.989			0.969			0.994	0.918167	0.107772
